# Supplementary material for: Assessing the diagnostic performance of a novel RT-PCR fluorescence method for the detection of human plasmodium species
Source: PLoS One. 2022 Aug 4;17(8):e0272094. doi: 10.1371/journal.pone.0272094 (PMC9352105; doi:10.1371/journal.pone.0272094)
Supplement: S1 Data — (CSV) [file pone.0272094.s001.csv]

code	age	sex	previoushisto	result	species	stage	number	rtresult	rtspecies	RTquant
1	24	2	1	2	4	5	0	2	4	0
2	27	1	1	1	1	1	48667	1	1	4
3	25	2	1	2	4	5	0	2	4	0
4	25	1	2	2	4	5	0	2	4	0
5	22	1	1	2	4	5	0	2	4	0
6	16	1	1	2	4	5	0	2	4	0
7	25	1	2	1	2	4	2164	1	2	4
8	20	1	1	1	3	4	15119	1	2	4
9	47	1	1	2	4	5	0	2	4	0
10	50	2	1	2	4	5	0	2	4	0
11	27	1	1	2	4	5	0	2	4	0
12	26	1	1	2	4	5	0	2	4	0
13	23	1	1	2	4	5	0	2	4	0
14	25	1	1	2	4	5	0	2	4	0
15	19	1	1	2	4	5	0	2	4	0
16	24	2	1	1	1	1	32	1	1	2
17	25	2	1	1	1	1	59529	1	1	2
18	33	1	1	1	1	1	59529	1	1	2
19	30	2	1	2	4	5	0	2	4	0
20	40	2	1	2	4	5	0	2	4	0
21	25	1	1	2	4	5	0	2	4	0
22	18	1	1	2	4	5	0	2	4	0
23	40	1	1	2	4	5	0	2	4	0
24	33	2	1	1	1	1	96	1	1	3
25	22	1	1	1	1	1	1365	1	1	3
26	20	2	2	1	1	1	8591	1	1	4
27	32	1	2	1	1	1	6448	1	1	3
28	20	1	1	1	1	1	2692	1	1	2
29	25	1	1	1	2	1	2627	1	2	2
30	40	1	1	1	1	1	113600	1	2	4
31	24	1	2	1	2	4	4868	1	2	3
32	60	1	1	2	4	5	0	2	4	0
33	18	2	1	2	4	5	0	2	4	0
34	28	1	1	1	3	1	1795	1	1	3
35	20	1	1	1	1	1	9752	1	1	3
36	28	2	2	1	1	1	201200	1	1	4
37	28	1	1	2	4	5	0	2	4	0
38	20	1	2	2	4	5	0	2	4	0
39	28	1	1	2	4	5	0	2	4	0
40	52	1	1	2	4	5	0	2	4	0
41	24	1	1	1	3	4	22857	1	2	4
42	55	1	1	2	4	5	0	2	4	0
43	39	1	1	1	2	1	4217	1	2	3
44	31	1	1	1	1	1	48	1	1	1
45	29	1	1	1	2	1	277	1	2	3
46	38	1	1	1	3	4	535000	1	2	4
47	20	1	1	2	4	5	0	2	4	0
48	17	1	1	1	2	4	22243	1	2	4
49	18	1	1	1	2	4	141	1	2	2
50	75	1	1	2	4	5	0	2	4	0
51	30	2	1	1	1	1	9584	1	1	3
52	30	2	1	2	4	5	0	2	4	0
53	37	1	1	2	4	5	0	2	4	0
54	25	1	1	1	2	4	15223	1	2	4
55	42	1	1	1	2	4	1168	1	2	4
56	34	1	1	1	2	4	15602	1	2	4
57	32	2	1	1	2	4	4638	1	2	3
58	27	1	1	1	1	1	1825	1	1	2
59	34	1	1	1	3	4	34098	1	2	4
60	45	1	2	2	4	5	0	2	4	0
61	38	1	1	2	4	5	0	2	4	0
62	23	1	1	2	4	5	0	2	4	0
63	20	1	2	1	2	4	6040	1	2	4
64	22	1	1	2	4	5	0	2	4	0
65	26	1	1	2	4	5	0	2	4	0
66	29	1	2	2	4	5	0	2	4	0
67	32	1	1	1	1	1	17253	1	1	4
68	18	1	1	1	2	4	47289	1	2	4
69	58	1	1	1	2	4	200	1	2	3
70	33	1	1	2	4	5	0	2	4	0
71	38	2	1	2	4	5	0	2	4	0
72	75	1	1	1	1	1	60235	1	1	4
73	26	1	2	1	2	4	314	1	2	4
74	20	1	1	1	1	1	288	1	1	1
75	23	1	1	1	1	1	904	1	1	2
76	18	1	1	1	2	4	2520	1	2	4
77	42	1	1	1	2	4	4493	1	2	4
78	18	2	1	2	4	5	0	2	4	0
79	33	1	1	1	2	4	10744	1	2	4
80	32	1	1	2	4	5	0	2	4	0
81	22	2	1	2	4	5	0	2	4	0
82	45	2	1	2	4	5	0	2	4	0
83	36	1	1	2	4	5	0	2	4	0
84	54	1	1	2	4	5	0	2	4	0
85	25	1	2	1	2	4	77286	1	2
86	20	1	1	2	4	5	0	1	2
87	56	1	1	1	2	4	48	1	2
88	18	1	2	1	2	4	12436	1	2
89	18	1	2	2	4	5	0	1	2
90	18	1	1	1	2	4	5874	1	2
91	18	2	2	2	4	5	0	2	4
92	52	1	1	1	2	4	4370	1	2
93	26	2	1	2	4	5	0	2	4
94	55	1	1	1	2	4	4440	1	2
95	46	1	1	2	4	5	0	2	4
96	35	1	2	2	4	5	0	2	4
97	45	1	2	1	2	4	25414	1	2
98	22	1	1	2	4	5	0	2	4
99	70	1	1	2	4	5	0	2	4
100	57	1	1	2	4	5	0	2	4
101	27	1	1	2	4	5	0	2	4
102	25	1	1	2	4	5	0	1	1
103	25	1	2	2	4	5	0	2	4
104	35	1	1	2	4	5	0	2	4
105	18	1	1	2	4	5	0	2	4
106	24	1	2	2	4	5	0	2	4
107	27	2	2	2	4	5	0	2	4
108	59	1	1	2	4	5	0	2	4
109	21	1	2	1	1	1	7417	1	1
110	18	1	1	2	4	5	0	2	4
111	22	1	2	1	3	4	10880	1	2
112	43	1	1	2	4	5	0	2	4
113	25	2	1	2	4	5	0	2	4
114	32	1	1	2	4	5	0	2	4
115	36	1	2	2	4	5	0	2	4
116	30	1	1	1	1	1	47656	1	1
117	25	1	1	2	4	5	0	2	4
118	30	1	1	2	4	5	0	2	4
119	30	1	1	2	4	5	0	2	4
120	35	1	1	1	3	4	142069	1	2
121	73	2	1	2	4	5	0	2	4
122	28	1	1	1	2	4	9465	1	2
123	19	2	1	2	4	5	0	2	4
124	34	1	1	1	1	1	1254	1	1
125	60	1	1	2	4	5	0	2	4
126	65	1	1	2	4	5	0	2	4
127	21	1	1	2	4	5	0	2	4
128	50	1	1	2	4	5	0	2	4
129	36	2	1	2	4	5	0	2	4
130	48	2	1	2	4	5	0	2	4
131	65	1	1	1	1	1	383	1	1
132	18	1	2	2	4	5	0	2	4
133	23	1	1	2	4	5	0	2	4
134	20	2	1	2	4	5	0	2	4
135	30	1	1	2	4	5	0	2	4
136	48	1	1	1	2	4	7765	1	2
137	18	2	1	1	1	1	861	1	1
138	38	1	1	2	4	5	0	2	4
139	29	1	1	1	2	4	5462	1	2
140	45	2	1	2	4	5	0	2	4
141	26	2	1	2	4	5	0	2	4
142	65	1	1	2	4	5	0	2	4
143	22	1	1	2	4	5	0	2	4
144	26	1	2	2	4	5	0	2	4
145	18	1	2	2	4	5	0	2	4
146	50	2	1	2	4	5	0	2	4
147	40	1	1	2	4	5	0	2	4
148	21	1	1	2	4	5	0	2	4
149	53	1	1	2	4	5	0	2	4
150	55	1	1	2	4	5	0	2	4
